# Supplementary material for: The Sperm Structure and Spermatogenesis of Trypophloeus klimeschi (Coleoptera: Curculionidae: Scolytinae)
Source: Biology (Basel). 2021 Jun 25;10(7):583. doi: 10.3390/biology10070583 (PMC8301190; doi:10.3390/biology10070583)
Supplement: Supplementary file 1 [file biology-10-00583-s001.zip]

Archive with 1 entries (1 files):
- biology-1241139-supplementary.xlsx
