# Supplementary material for: The Sperm Structure and Spermatogenesis of Trypophloeus klimeschi (Coleoptera: Curculionidae: Scolytinae)
Source: Biology (Basel). 2021 Jun 25;10(7):583. doi: 10.3390/biology10070583 (PMC8301190; doi:10.3390/biology10070583)
Supplement: Supplementary file 1 [file biology-10-00583-s001.zip › biology-1241139-supplementary.xlsx]

## Sheet: Sheet1
Table S1. Size of different cells and organelles.
	Spermatogonia		Spermatocyte		Nucleus of spermatid	Preacrosomal vesicle	Spermatozoa
	Diameter (μm)	Nucleus	Diameter (μm)	Nucleus	Diameter (μm)	Diameter (nm)	Length (μm)	Width (nm)	Acrosome complex	Nucleus		Axoneme	Large mitochondrial derivative
		Diameter (μm)		Diameter (μm)					Length (μm)	Length (μm)	Diameter (nm)	Diameter (nm)	Diameter (nm)
	5.8	4.07	4.99	3.12	1.98	469.27	79.49	525.15	1.18	5.92	270.34	290.75	265.32
	6.01	2.74	4.77	3.32	2.06	432.13	73.82	497.28	1.21	5.69	272.81	289.14	248.97
	5.03	3.28	4.85	3.23	1.99	458.14	76.67	485.56	1.19	5.96	252.09	279.69	241.99
	5.47	2.96	4.91	3.12	2.57	452.52	78.07	501.27	1.22	5.74	279.95	271.39	217.31
	5.16	4.31	4.28	2.59	1.73	462.16	75.28	496.51	1.23	5.85	326.99	281.97	212.5
	5.51	4.64	4.98	3.15	2.31	445.09	76.49	507.81	1.2	6.17	284.73	284.53	256.23
	5.23	2.89	5.07	2.54	2.29	439.62	77.46	516.97	1.21	6.28	315.62	267.16	211.06
	6.17	3.07	4.59	2.73	1.84	426.68	78.61	522.96	1.19	5.81	292.57	287.21	246.03
	5.92	4.21	4.57	3.34	1.93	435.81	74.67	518.47	1.17	6.23	306.29	291.19	225.83
	5.74	3	5.31	3.72	2.13	461.37	76.85	509.32	1.24	5.98	297.18	286.28	234.69
n	10	10	10	10	10	10	10	10	10	10	10	10	10
Mean	5.6	3.52	4.83	3.09	2.08	448.28	76.74	508.13	1.2	5.96	289.86	282.93	235.99
Sd	0.39	0.71	0.29	0.37	0.25	14.48	1.78	12.93	0.02	0.2	22.6	8.12	18.86
